# Supplementary material for: Taphonomic Trajectory of Diagenesis: How Site Formation Should Inform Biological Sampling Strategies for Isotopic Studies of Ancestors
Source: Am J Biol Anthropol. 2025 Jul 2;187(3):e70070. doi: 10.1002/ajpa.70070 (PMC12216790; doi:10.1002/ajpa.70070)
Supplement: Supplementary file 1 — Data S1. Supporting Information. [file AJPA-187-e70070-s001.xlsx]

## Sheet: ALL DATA
Supplemental Raw Data
Sample collagen quality and FTIR calculations.
		Collagen Preservation1			IR-SF measurement1				C/P measurement1				Stratigraphy Information2				Stable Isotope Values (‰)1
Site	Sample	Collagen Yield (%)	C:N		KBr Pellet	ATR	DRIFT		KBr Pellet	ATR	DRIFT		Trench	Dist from trench m	Component		δ13Ccol	δ15Ncol	δ13Capa
CA-CCO-548	2	1.78069	12.7384		3.34	3.67	4.11		0.23	0.22	0.12		ew	7.10536	lower midden		–23.6	4
CA-CCO-548	3	1.83945	4.50108		4.2	4.38	4.15		0.11	0.12	0.12		ns	8.14584	upper midden		–21.4	8.9
CA-CCO-548	4	11.5	3.28849		3.26	3.43	3.6		0.23	0.23	0.18		ew	3.63948	upper midden		–20.3	9.4	–15.6
CA-CCO-548	5	4.7	3.37766		3.44	3.52	3.85		0.21	0.21	0.11		ew	2.65903	upper midden		–19.6	10	–14.2
CA-CCO-548	6	1.70932	3.56788		3.04	3.57	3.93		0.33	0.2	0.12		ew	3.15358	upper midden		–19.8	9.4	–15.6
CA-CCO-548	7	1.93636	3.40949		4.05	4.33	4.74		0.14	0.12	0.05		ew	8.6388	upper midden		–20.3	8.9	–15.8
CA-CCO-548	8	1.1	*		3.16	3.27	3.42		0.21	0.22	0.13		ns	0.501114	upper midden
CA-CCO-548	9	7.27601	3.23674		3.29	3.48	3.18		0.22	0.27	0.25		ns	0.759566	upper midden		–19.2	9.8	–15.3
CA-CCO-548	10	1.57812	3.41076		3.65	3.92	3.63		0.2	0.17	0.2		ns	4.66784	upper midden		–20.0	8.7	–16.1
CA-CCO-548	11	1.76298	3.44517		3.64	3.97	3.83		0.21	0.17	0.17		ns	22.4382	upper midden		–19.6	7.8	–10.5
CA-CCO-548	12	4.43634	3.26602		3.44	3.35	3.18		0.21	0.22	0.25		ns	10.9752	mixed		–21.2	10.3	–15.5
CA-CCO-548	13	9.28957	3.24028		3.13	3.21	4.88		0.23	0.26	0.16		ns	5.48558	upper midden		–20.4	9.5	–17.3
CA-CCO-548	14	2.12235	3.36376		3.29	3.41	3.1		0.23	0.24	0.27		ns	17.5544	lower midden		–19.5	9.9	–14.6
CA-CCO-548	17	1.4	*		3.59	3.84	4.03		0.18	0.17	0.13		ns	17.6817	mixed
CA-CCO-548	19	3.48498	3.27794		3.75	4.06	4.07		0.17	0.16	0.15		ns	6.01676	mixed		–19.2	10.9	–11.7
CA-CCO-548	21	5.53104	3.25142		3.68	3.7	3.66		0.17	0.17	0.19		ew	38.0986	mixed		–19.6	8.7	–13.1
CA-CCO-548	22	3.14147	3.309		4.11	3.93	4.04		0.12	0.14	0.14		ns	47.8983	upper midden		–20.4	10.6	–14.1
CA-CCO-548	25	2.70924	3.34645		4.16	4.4	4.43		0.11	0.11	0.12		ew	49.6322	upper midden		–19.4	8.8	–12.5
CA-CCO-548	26	7.38956	3.23202		3.84	4.03	3.99		0.14	0.13	0.13		ew	53.5581	mixed		–18.8	8.8	–13.5
CA-CCO-548	27	3.63399	3.33215		3.79	3.77	3.75		0.15	0.18	0.19		ns	58.0862	upper midden		–21.0	9.7	–14.1
CA-CCO-548	28	7.68455	3.22637		3.86	3.75	3.93		0.13	0.16	0.15		ns	4.63068	mixed		–20.9	9.6	–13.8
CA-CCO-548	30	3.50825	3.28488		3.69	3.68	4		0.17	0.17	0.08		ns	22.9612	mixed		–19.9	9.2	–13.2
CA-CCO-548	31	0.203943	3.87738		4.45	4.72	4.76		0.09	0.1	0.1		ew	47.8434	upper midden		–21.4	5.9	–14.3
CA-CCO-548	33	2.6576	3.26877		3.84	4.27	3.89		0.15	0.14	0.15		ew	51.4752	upper midden		–19.9	9	–13.4
CA-CCO-548	35	0.412487	3.63482		4.25	4.34	4.54		0.1	0.11	0.11		ew	38.4517	upper midden		–19.7	9.2	–13.4
CA-CCO-548	36	2.40618	3.3004		3.6	3.92	3.67		0.16	0.16	0.19		ew	38.1403	upper midden		–19.6	9.9	–13.3
CA-CCO-548	37	12.2442	3.24011		3.34	3.3	3.28		0.2	0.29	0.22		ew	1.51313	upper midden		–19.8	9.2	–15.0
CA-CCO-548	38	6.76517	3.28131		3.86	3.73	3.93		0.14	0.14	0.14		ns	3.90704	mixed		–19.8	12.4	–14.1
CA-CCO-548	39	1.25675	3.33431		4.01	4.22	3.74		0.13	0.13	0.17		ns	2.83856	mixed		–19.7	9.3	–11.8
CA-CCO-548	41	2.2421	3.33384		3.54	3.97	3.95		0.2	0.16	0.18		ns	27.1759	mixed		–21.1	10.3	–13.4
CA-CCO-548	43	3.60604	3.26653		3.73	4.13	4.19		0.16	0.14	0.14		ns	35.9103	mixed		–19.9	8.4	–13.0
CA-CCO-548	45	5.33251	3.30375		3.21	3.55	3.74		0.24	0.21	0.09		ns	10.4953	upper midden		–19.8	9.5	–14.2
CA-CCO-548	47	2.48343	3.29466		3.73	4	4.18		0.16	0.14	0.13		ew	40.6099	mixed		–21.3	9.6	–13.6
CA-CCO-548	48	8.9568	3.23943		3.3	3.35	3.41		0.22	0.26	0.24		ns	2.79343	upper midden		–18.4	11.3	–15.0
CA-CCO-548	49	5.19552	3.24574		3.12	3.27	4.66		0.24	0.26	0.1		ns	5.12037	upper midden		–19.4	9.1	–16.6
CA-CCO-548	50	2	*		3.42	3.25	4.42		0.21	0.22	0.13		ns	5.12037	upper midden
CA-CCO-548	52	2.64165	3.27723		3.3	3.39	3.38		0.23	0.25	0.22		ns	33.0097	mixed		–19.2	8.4	–14.7
CA-CCO-548	56	0.894374	3.41248		4.26	4.51	4.77		0.11	0.09	0.1		ew	58.828	mixed		–19.9	9.2	–12.3
CA-CCO-548	57	6.2914	3.24957		4.02	4.15	4.17		0.08	0.12	0.13		ns	46.8338	mixed		–20.2	10.7	–14.3
CA-CCO-548	59	9.09623	3.24715		3.16	3.18	3.3		0.2	0.24	0.15		ns	2.26566	upper midden		–20.9	10.1	–17.1
CA-CCO-548	60	2.00967	3.34573		4.38	4.38	4.37		0.09	0.11	0.11		ns	9.42086	mixed		–20.1	9.8	–12.0
CA-CCO-548	61	1.21374	3.37268		3.71	4.17	3.99		0.23	0.13	0.14		ns	11.2581	mixed		–19.9	9	–11.9
CA-CCO-548	62	1.5479	3.5213		3.48	3.82	3.47		0.22	0.2	0.26		ns	15.1635	mixed		–20.2	9.2	–10.4
CA-CCO-548	63	6.805	3.20438		4.15	4.26	4.35		0.11	0.12	0.11		ew	79.2011	upper midden		–21.2	10.8	–14.2
CA-CCO-548	65	2.37329	3.29169		4.27	4.28	4.34		0.1	0.1	0.11		ew	53.171	upper midden		–20.6	9.9	–14.4
CA-CCO-548	68	7.61633	3.21086		3.71	3.97	3.9		0.15	0.15	0.15		ew	43.953	mixed		–19.6	9.8	–13.8
CA-CCO-548	72	1.47395	3.41401		4.23	4.18	4.66		0.1	0.11	0.11		ns	49.9958	mixed		–21.3	9.7	–15.3
CA-CCO-548	77	3.49345	3.2637		3.89	4	3.98		0.14	0.14	0.15		ew	37.8703	upper midden		–19.2	9.5	–12.1
CA-CCO-548	78	12.8963	3.25539		3.07	3.18	3.5		0.2	0.27	0.24		ew	0.961081	upper midden		–20.5	9.3	–15.6
CA-CCO-548	79	1.54452	3.54153		3.52	3.53	4.14		0.22	0.19	0.12		ew	0.961081	upper midden		–19.6	9.9	–11.8
CA-CCO-548	80	9.80354	3.18609		3.09	3.33	3.3		0.21	0.23	0.18		ew	3.46218	upper midden		–19.4	10.5	–15.7
CA-CCO-548	81	13.2527	3.19472		3.21	3.63	3.39		0.22	0.2	0.27		ew	0.775688	upper midden		–19.7	9.2	–14.9
CA-CCO-548	82	11.3201	3.19259		3.32	3.46	3.41		0.2	0.24	0.25		ew	7.567	upper midden		–19.4	9.1	–15.7
CA-CCO-548	83	0.596722	5.59419		3.73	4.49	4.91		0.15	0.1	0.09		ew	47.4323	upper midden		–21.4	9.5	–13.2
CA-CCO-548	84	12.8901	3.30246		3.56	3.77	3.58		0.18	0.18	0.22		ns	40.5885	mixed		–20.3	7.8	–13.2
CA-CCO-548	86	14.547	3.19382		3.23	3.33	2.92		0.21	0.26	0.38		ew	13.332	mixed		–20.3	10.1	–16.2
CA-CCO-548	87	5.59802	3.26966		3.4	3.46	3.62		0.18	0.23	0.21		ew	19.8801	mixed		–19.6	9.3	–14.4
CA-CCO-548	88	9.28967	3.24584		3.41	3.52	3.37		0.18	0.19	0.2		ns	3.26627	mixed		–19.6	10.1	–15.1
CA-CCO-548	89	7.69086	3.20541		3.39	3.5	3.61		0.19	0.22	0.21		ns	1.13293	mixed		–19.3	10.2	–15.2
CA-CCO-548	90	11.3874	3.19756		3.26	3.38	3.36		0.2	0.24	0.24		ns	2.97806	mixed		–19.3	11.8	–14.0
CA-CCO-548	92	2.29478	3.27675		3.87	4.13	4.34		0.11	0.11	0.14		ns	9.52622	mixed		–19.5	9.8	–13.1
CA-CCO-548	101	0.749064	3.38575		3.83	4.04	3.62		0.14	0.12	0.16		ns	2.39853	mixed		–20.3	9.3	–17.7
CA-CCO-548	102	8.81106	3.2018		3.58	3.7	3.52		0.16	0.18	0.21		ew	24.1829	mixed		–21.6	9.4	–14.5
CA-CCO-548	104	2.33202	3.27784		3.43	3.71	3.66		0.2	0.19	0.2		ns	6.41865	mixed		–21.2	9.2	–10.8
CA-CCO-548	105	3.68656	3.24038		3.59	3.85	3.73		0.17	0.18	0.21		ns	19.711	mixed		–19.5	9.8	–13.2
CA-CCO-548	106	7.12295	3.20372		3.73	3.91	4.1		0.14	0.15	0.15		ns	19.711	mixed		–19.3	8.5	–13.7
CA-CCO-548	107	4.09364	3.30103		3.67	3.6	4.62		0.17	0.19	0.08		ns	19.711	mixed		–19.5	8.8	–12.7
CA-CCO-548	109	8.25853	3.22831		3.62	3.95	3.92		0.16	0.15	0.17		ew	45.3957	mixed		–19.5	8.8	–13.5
CA-CCO-548	113	3.2967	3.26115		3.78	3.85	4.08		0.14	0.15	0.14		ns	18.3472	mixed		–20.5	9.1	–13.4
CA-CCO-548	114	9.10363	3.20585		3.87	4.19	4.3		0.12	0.12	0.11		ns	18.3472	mixed		–19.6	10.6	–13.0
CA-CCO-548	115	7.51248	3.2657		3.71	3.77	4.5		0.16	0.14	0.06		ns	21.9819	mixed		–19.7	8.1	–13.1
CA-CCO-548	116	8.84184	3.25687		3.79	3.89	3.87		0.13	0.15	0.11		ns	21.9819	lower midden		–19.3	8	–13.1
CA-CCO-548	118	5.75128	3.21766		3.55	4.11	4.12		0.17	0.14	0.15		ns	15.3846	mixed		–19.8	10	–14.7
CA-CCO-548	119	6.60097	3.20912		3.74	3.81	3.9		0.15	0.16	0.15		ns	28.556	mixed		–20.6	10.5	–14.7
CA-CCO-548	122	12.4197	3.25929		3.06	3.18	3.65		0.2	0.28	0.17		ns	4.59696	mixed		–19.7	12.2	–16.7
CA-CCO-548	123	5.21078	3.27311		3.46	3.62	4.26		0.2	0.17	0.09		ew	9.87954	upper midden		–20.0	8.4	–16.1
CA-CCO-548	129	3.17718	3.22161		3.23	3.38	3.31		0.23	0.23	0.24		ns	3.94773	mixed		–20.0	9.6	–17.7
CA-CCO-548	131	1	*		3.39	3.3	3.84		0.18	0.24	0.16		ns	9.57249	mixed
CA-CCO-548	132	0.7	*		3.5	3.48	4.48		0.17	0.24	0.1		ns	9.57249	mixed
CA-CCO-548	135	12.2024	3.19196		3.34	3.25	3.41		0.2	0.27	0.24		ew	27.2726	mixed		–20.2	9.3	–15.6
CA-CCO-548	136	11.3019	3.21239		4.06	4.11	4.09		0.11	0.11	0.14		ew	27.2726	mixed		–19.4	8.8	–14.4
CA-CCO-548	137	4.26992	3.54062		3.9	3.97	4.6		0.17	0.13	0.07		ew	27.2726	mixed		–19.9	8.5	–14.2
CA-CCO-548	138	6.30836	3.21119		3.66	3.78	4.29		0.16	0.13	0.15		ew	27.2726	mixed		–17.8	10.5	–13.7
CA-CCO-548	139	1.96613	3.28922		4.29	4.19	4.18		0.09	0.1	0.16		ew	37.8045	mixed		–19.9	9	–14.2
CA-CCO-548	140	7.32355	3.20478		3.43	3.48	4.04		0.2	0.23	0.11		ew	4.53926	mixed		–19.1	9.9	–15.3
CA-CCO-548	141	4.82945	3.24696		3.61	3.89	4.07		0.15	0.12	0.15		ew	4.53926	mixed		–19.9	9.6	–14.2
CA-CCO-548	142	11.9603	3.25502		3.27	3.44	3.57		0.21	0.26	0.11		ew	4.53926	mixed		–19.4	8.9	–14.5
CA-CCO-548	143	5.93685	3.21187		3.56	3.58	3.79		0.19	0.2	0.19		ew	4.53926	mixed		–19.5	9.5	–15.2
CA-CCO-548	144	1.21753	3.33692		3.94	3.91	4.13		0.13	0.13	0.17		ew	43.0297	mixed		–20.1	7.5	–12.0
CA-CCO-548	145	3.3144	3.24202		3.49	3.58	3.49		0.21	0.2	0.23		ns	3.51795	mixed		–19.5	9.7	–15.0
CA-CCO-548	146	13.7095	3.20879		3.29	3.17	3.5		0.21	0.27	0.25		ns	3.51795	mixed		–19.4	10.1	–16.0
CA-CCO-548	148	4.05483	3.22382		3.67	3.81	3.89		0.17	0.16	0.15		ew	16.7423	mixed		–19.4	8.1	–13.7
CA-CCO-548	149	4.21791	3.26249		3.26	3.4	3.29		0.22	0.24	0.24		ew	15.4924	mixed		–19.4	9.3	–15.5
CA-CCO-548	150	1.16404	3.38639		3.31	3.26	3.42		0.2	0.23	0.23		ew	15.4924	mixed		–19.6	8.8	–15.8
CA-CCO-548	151	3.82583	3.24053		3.5	3.56	3.65		0.18	0.19	0.18		ew	1.88773	upper midden		–19.8	9.2	–15.5
CA-CCO-548	153	3.66963	3.25002		3.57	4.07	3.94		0.15	0.14	0.15		ns	46.2564	mixed		–19.7	10.3	–13.5
CA-CCO-548	154	6.37597	3.22722		3.5	3.97	3.91		0.21	0.15	0.16		ns	11.0382	mixed		–20.0	8.2	–13.8
CA-CCO-548	155	2.05583	3.45259		3.57	3.97	3.94		0.16	0.14	0.16		ns	3.72819	mixed		–20.5	10.5	–15.9
CA-CCO-548	159	7.68811	3.22167		3.63	3.75	3.93		0.18	0.17	0.17		ns	9.87616	lower midden		–19.7	9.2	–14.0
CA-CCO-548	161	1.937	3.26345		3.6	4	4.2		0.16	0.15	0.13		ns	38.9344	mixed		–19.8	7.6	–12.6
CA-CCO-548	162	4.39738	3.24306		4	4.06	4.03		0.12	0.13	0.14		ns	18.2116	mixed		–19.6	8.8	–12.9
CA-CCO-548	163	3.79275	3.25471		3.93	4.14	3.9		0.14	0.14	0.16		ns	20.3127	mixed		–20.7	10.7	–14.6
CA-CCO-548	164	3.26613	3.2686		3.93	3.97	4.46		0.15	0.15	0.08		ns	4.82022	mixed		–20.0	10.6	–12.1
CA-CCO-548	166	2.32829	3.21516		3.97	4.03	4.87		0.14	0.14	0.07		ew	20.5038	lower midden		–19.5	8.8	–15.2
CA-CCO-548	168	2.45579	3.24887		3.46	3.94	4.69		0.22	0.18	0.09		ns	17.5855	lower midden		–19.2	7.3	–14.8
CA-CCO-548	173	3.49166	3.27751		3.82	3.69	4.52		0.18	0.18	0.08		ns	11.7061	lower midden		–19.7	9.5	–17.6
CA-CCO-548	174	1.8	*		3.71	3.71	3.97		0.15	0.17	0.11		ns	11.7061	lower midden
CA-CCO-548	176	11.6352	3.28244		3.34	3.66	3.82		0.16	0.18	0.17		ns	5.44556	lower midden		–19.8	8.9	–15.1
CA-CCO-548	178	7.53118	3.21676		3.66	3.75	3.9		0.16	0.17	0.16		ns	0.556146	mixed		–19.6	9.2	–15.9
CA-CCO-548	180	5.81348	3.22329		3.94	4.21	4.06		0.16	0.13	0.17		ns	6.92232	mixed		–19.8	7.9	–13.3
CA-CCO-548	182	5.31244	3.29968		3.48	3.71	5.63		0.17	0.16	0.08		ns	34.4135	lower midden		–19.4	9.9	–13.1
CA-CCO-548	183	5.14318	3.21281		3.51	3.74	3.68		0.18	0.17	0.2		ns	34.4135	mixed		–19.7	7.9	–12.7
CA-CCO-548	185	6.86453	3.29231		3.74	4.07	4.38		0.15	0.12	0.07		ns	2.27952	mixed		–19.6	9.5	–12.9
CA-CCO-548	197	0.745156	5.11505		4.36	4.44	4.6		0.09	0.11	0.09		ew	35.6654	upper midden		–21.7	6.6	–13.9
CA-CCO-548	202	11.1889	3.26857		3.29	3.3	3.69		0.2	0.24	0.1		ew	4.50283	mixed		–20.4	9.7	–13.3
CA-CCO-548	203	12.106	3.28083		3.33	3.23	3.42		0.2	0.27	0.21		ew	2.51835	mixed		–19.1	9.7	–15.5
CA-CCO-548	204	4.66874	3.21113		3.46	3.43	3.66		0.17	0.22	0.18		ew	2.51835	mixed		–19.5	8.6	–15.2
CA-CCO-548	207	7.0578	3.2335		4.14	4.25	4.33		0.11	0.11	0.11		ew	24.7026	mixed		–19.4	9	–13.5
CA-CCO-548	209	4.38416	3.25122		4	4.24	4.28		0.12	0.12	0.13		ew	18.3574	mixed		–20.1	8.9	–13.1
CA-CCO-548	210	3.4614	3.25505		3.86	4.19	4.38		0.15	0.13	0.12		ew	25.5308	mixed		–19.6	8.7	–13.5
CA-CCO-548	214	8.3017	3.19805		4.09	4.18	4.26		0.11	0.12	0.11		ew	36.9301	mixed		–18.7	9.2	–13.8
CA-CCO-548	215	4.72483	3.26012		3.76	3.94	3.96		0.16	0.16	0.16		ew	36.9301	mixed		–19.9	8.8	–13.0
CA-CCO-548	216	4.45007	3.24588		4.1	4.38	4.48		0.11	0.11	0.11		ns	39.3886	mixed		–19.6	9.8	–12.4
CA-CCO-548	217	6.65349	3.21442		3.84	4.27	3.96		0.14	0.13	0.15		ns	41.3351	mixed		–19.5	9.3	–12.9
CA-CCO-548	221	7.25346	3.29228		3.91	4	4.35		0.13	0.13	0.11		ew	57.9401	mixed		–20.5	9.3	–13.9
CA-CCO-548	222	1.46065	3.34143		3.58	3.81	3.9		0.19	0.19	0.19		ns	27.5856	mixed		–20.9	9.1	–12.5
CA-CCO-548	223	11.8282	3.19285		3.31	3.38	3.6		0.19	0.26	0.18		ns	4.53608	mixed		–20.3	8.6	–16.1
CA-CCO-548	224	0.762843	8.91224		3.28	3.42	3.33		0.21	0.24	0.2		ns	2.39458	mixed		–24.3	–5.5	–17.4
CA-CCO-548	225	8.96987	3.20485		3.4	3.52	3.6		0.18	0.22	0.19		ns	3.40744	mixed		–19.3	9.6	–14.6
CA-CCO-548	226	6.4059	3.29261		3.63	3.66	4.6		0.21	0.19	0.11		ew	16.5629	lower midden		–20.1	8	–13.6
CA-CCO-548	228	0.7	*		3.62	3.61	4.66		0.18	0.2	0.09		ew	16.5629	lower midden
CA-CCO-548	230	3.22324	3.29376		3.45	3.43	4.8		0.15	0.24	0.1		ew	16.5629	lower midden		–20.1	8.5	–16.0
CA-CCO-548	231	2.7	*		3.82	3.5	4.14		0.15	0.16	0.1		ew	16.5629	lower midden
CA-CCO-548	232	4.81382	3.22883		3.85	3.95	4.11		0.14	0.17	0.15		ew	18.0892	lower midden		–19.6	8.9	–15.2
CA-CCO-548	233	3.40086	3.30932		3.87	3.9	4		0.15	0.17	0.16		ew	18.0892	lower midden		–19.6	8.5	–15.0
CA-CCO-548	234	2.6936	3.25251		3.79	3.84	3.89		0.16	0.18	0.16		ew	18.0892	lower midden		–19.5	9.2	–15.0
CA-CCO-548	235	4.89351	3.22384		4.03	4.03	3.91		0.13	0.16	0.16		ew	18.8594	lower midden		–20.0	8.5	–14.9
CA-CCO-548	236	8.33255	3.22889		3.71	4	3.94		0.15	0.15	0.15		ns	22.5882	lower midden		–19.1	8.9	–13.4
CA-CCO-548	241	2.38382	3.23712		4.1	4.11	4.24		0.11	0.13	0.14		ns	39.0268	lower midden		–19.0	11.2	–11.9
CA-CCO-548	242	0.817573	5.35735		3.8	4.21	4.29		0.15	0.11	0.12		ew	29.1096	mixed		–21.3	8.5	–13.2
CA-CCO-548	244	2.3167	3.26542		3.68	4.09	4.7		0.16	0.14	0.09		ew	38.3415	mixed		–19.7	9.6	–12.5
CA-CCO-548	249	1.87841	3.29456		3.31	3.83	4.82		0.25	0.19	0.09		ns	15.793	lower midden		–20.1	7.7	–15.2
CA-CCO-548	252	2.07994	3.29336		3.62	4.19	4.8		0.18	0.14	0.06		ew	6.52694	lower midden		–19.9	8.3	–14.8
CA-CCO-548	253	2	*		4.07	4.08	4.24		0.12	0.15	0.12		ew	9.72964	mixed				–15.0
CA-CCO-548	254	1.91388	3.2718		3.69	3.76	4.63		0.19	0.19	0.11		ew	5.39431	lower midden		–19.5	11.3	–12.1
CA-CCO-548	255	2.38844	3.87864		3.39	3.54	3.64		0.19	0.23	0.19		ns	0.708351	mixed		–20.2	9.7	–16.0
CA-CCO-548	256	2.98816	3.29758		3.35	3.34	3.76		0.26	0.24	0.18		ew	0.391834	lower midden		–19.8	9.8	–14.5
CA-CCO-548	258	1	*		3.22	3.27	3.49		0.21	0.25	0.13		ns	0.221861	lower midden
CA-CCO-548	259	2.52691	9.55281		3.21	3.24	3.02		0.22	0.25	0.27		ns	1.09071	lower midden		–25.5	0.4
CA-CCO-548	262	2.43084	3.36244		3.63	3.96	5.8		0.18	0.15	0.13		ew	41.9101	mixed		–19.9	9.2	–13.0
CA-CCO-548	263	34.2191	3.36002		4.04	4.2	4.47		0.13	0.14	0.12		ew	34.0446	mixed		–20.2	9.3	–12.2
CA-CCO-548	267	5.54773	3.30292		3.43	3.61	3.76		0.19	0.21	0.14		ns	17.9075	mixed		–19.9	9	–13.9
CA-CCO-548	269	5.81636	3.32157		3.51	3.78	3.99		0.18	0.18	0.12		ns	22.2397	mixed		–20.2	9.7	–13.4
CA-CCO-548	271	0	3.5859		3.37	3.54	3.75		0.23	0.24	0.16		ew	37.5379	mixed		–20.8	9.3	–12.9
CA-CCO-548	272	3.07164	3.30744		3.8	3.94	4.95		0.14	0.16	0.07		ew	37.5379	mixed		–19.6	8.2	–12.4
CA-CCO-548	273	2.81315	3.42909		3.96	4.29	4.21		0.12	0.14	0.1		ew	43.3417	mixed		–20.2	10.7	–12.9
CA-CCO-548	274	2.75149	3.39569		4.08	4.25	4.57		0.12	0.12	0.09		ns	36.9654	lower midden		–19.4	11.2	–12.1
CA-CCO-548	275	5.6123	3.28817		3.32	3.63	3.95		0.25	0.2	0.12		ns	2.84823	mixed		–19.7	8.6	–10.3
CA-CCO-548	276	2.05011	3.42003		3.57	3.87	4.27		0.2	0.18	0.12		ew	14.9279	mixed		–20.3	8.9	–14.7
CA-CCO-548	278	2.55622	3.5108		4.12	4.25	4.69		0.1	0.12	0.06		ns	23.23	lower midden		–20.6	9.6	–14.2
CA-CCO-548	281	2.1121	3.51393		3.51	3.61	3.63		0.17	0.19	0.16		ew	38.1208	mixed		–19.6	10.8	–14.1
CA-CCO-548	282	2	*		4.61	4.85	6.64		0.05	0.08	0.02		ew	38.1208	mixed
CA-CCO-548	284	1.7	*		4.03	4.12	4.18		0.11	0.12	0.1		ew	42.5033	mixed				–15.5
CA-CCO-548	289	3.67019	3.31899		3.69	3.83	3.64		0.16	0.16	0.21		ew	22.3945	mixed		–21.2	9.7	–13.6
CA-CCO-548	292	8.61308	3.24968		3.37	3.42	4.22		0.21	0.24	0.09		ns	17.4939	upper midden		–19.9	8.6	–14.7
CA-CCO-548	293	0	*		3.24	3.17	3.57		0.22	0.27	0.22		ns	7.1478	mixed
CA-CCO-548	294	4	3.32576		3.69	3.82	5.26		0.17	0.16	0.1		ns	7.1478	mixed		–19.2	10.6	–13.2
CA-CCO-548	298	0	3.35091		3.88	4	5.05		0.15	0.15	0.05		ew	9.08853	lower midden		–20.3	8.5	–15.5
CA-CCO-548	299	5.82951	3.30466		3.47	3.53	3.54		0.19	0.23	0.17		ns	12.6413	lower midden		–19.8	9.6	–15.4
CA-CCO-548	300	4.51204	3.33321		3.76	4.11	3.95		0.13	0.14	0.13		ns	26.0514	lower midden		–19.6	9.4	–12.7
CA-CCO-548	301	4.20463	3.28926		3.75	3.93	4.36		0.16	0.19	0.11		ew	45.1462	mixed		–19.6	9.7	–13.0
CA-CCO-548	305	3.5	*		3.58	3.72	3.62		0.2	0.22	0.18		ns	13.6996	lower midden				–16.9
CA-CCO-548	306	0.545186	3.39082		3.55	3.71	3.98		0.2	0.18	0.1		ew	11.6019	lower midden		–20.7	7.8	–16.4
CA-CCO-548	307	2.34733	3.24096		3.9	3.84	5.2		0.15	0.18	0.09		ew	16.2959	lower midden		–19.5	8.7	–15.2
CA-CCO-548	308	3.32824	3.35649		3.78	3.78	4.36		0.17	0.2	0.12		ew	16.5316	lower midden		–20.5	9	–15.7
CA-CCO-548	309	0	*		3.4	3.52	3.56		0.22	0.25	0.17		ns	7.20524	lower midden				-19.5
CA-CCO-548	310	2.88822	3.33028		3.71	3.83	3.77		0.14	0.17	0.13		ns	7.66143	lower midden		–19.9	9.4	–13.9
CA-CCO-548	311	12.4567	3.26203		3.2	3.12	3.57		0.22	0.36	0.2		ew	4.28717	mixed		–19.6	10.2	–15.4
CA-CCO-548	312	4.73762	3.33965		3.64	3.84	3.94		0.19	0.16	0.15		ns	4.94575	mixed		-19.6	9.5	–12.9
CA-CCO-548	313	4.14263	3.23415		3.46	3.59	4.17		0.22	0.2	0.11		ew	2.70234	mixed		–20.1	9.4	–13.1
CA-CCO-548	315	6.98453	3.30154		3.74	3.84	4.03		0.14	0.15	0.13		ns	16.7937	mixed		–19.6	9.8	–13.7
CA-CCO-548	317	7.41027	3.29668		3.77	3.9	4.1		0.13	0.13	0.11		ns	31.3218	lower midden		–21.8	10.5	–14.2
CA-CCO-548	318	3.26158	3.38777		3.75	3.81	4.51		0.18	0.16	0.1		ew	19.0585	lower midden		–19.2	9.9	–15.2
CA-CCO-548	319	0	*		3.59	3.76	3.76		0.15	0.15	0.14		ns	1.87605	mixed				–18.7
CA-CCO-548	320	0	*		3.56	3.97	3.89		0.23	0.16	0.17		ns	14.7989	lower midden				–16.7
CA-CCO-548	324	6.6175	3.2826		3.77	3.97	3.66		0.09	0.15	0.15		ns	24.2029	mixed		–18.6	10.6	–13.7
CA-CCO-548	326	3.05929	3.32644		4.06	4.1	4.11		0.09	0.14	0.12		ew	40.9833	mixed		–19.4	10.3	–13.0
CA-CCO-548	328	2.2409	3.36984		4.03	4.38	4.63		0.15	0.09	0.08		ns	28.8322	lower midden		–19.5	10.2	–12.5
CA-CCO-548	334	0.722505	3.96571		4	3.97	4.92		0.12	0.13	0.04		ew	32.7462	mixed		–20.1	9.3	–14.1
CA-CCO-548	337	1.9	*		4.47	4.47	4.72		0.07	0.09	0.06		ew	24.1146	upper midden				–15.5
CA-CCO-548	338	2.79488	3.3032		3.88	4	4.1		0.12	0.13	0.14		ew	43.817	mixed		–19.8	9.6	–13.3
CA-CCO-548	341	4.31616	3.28739		3.59	3.94	4.4		0.26	0.13	0.1		ew	31.8914	mixed		–20.7	10.3	–12.9
CA-CCO-548	346	0.845495	4.55753		4.83	4.63	4.81		0.04	0.08	0.06		ew	28.7956	upper midden		–20.5	11.1	–14.3
CA-CCO-548	351	5.66404	3.28305		3.73	3.89	3.87		0.15	0.15	0.14		ew	20.7065	mixed		–19.8	11.3	–13.0
CA-CCO-548	352	0	3.45358		4.45	4.48	4.66		0.08	0.09	0.08		ew	18.6754	mixed		–19.3	9.8	–13.4
CA-CCO-548	356	0.6	*		3.72	3.89	4.18		0.16	0.16	0.12		ns	3.53259	mixed				–13.9
CA-CCO-548	359	6.35496	3.32446		3.95	4.11	4.02		0.14	0.13	0.13		ns	14.1743	lower midden		–19.9	9.6	–14.0
CA-CCO-548	360	16.0008	3.23874		3.28	3.13	4.46		0.2	0.28	0.08		ew	0.50486	upper midden		–19.6	8.7	–14.8
CA-CCO-548	361	5.28455	3.30965		3.9	3.97	4.63		0.14	0.13	0.09		ns	12.6924	lower midden		–19.5	8.7	–12.7
CA-CCO-548	362	1.93111	3.29675		3.97	4.2	5.26		0.12	0.11	0.05		ew	51.6201	mixed		–20.2	9	–12.4
CA-CCO-548	363	8.36033	3.35398		3.74	3.87	4.35		0.19	0.13	0.08		ns	10.5101	lower midden		–19.2	8	–13.3
CA-CCO-548	368	7.13317	3.30157		3.76	3.9	4.09		0.14	0.13	0.11		ns	8.90095	lower midden		–19.5	9.4	–13.7
CA-CCO-548	375	1.7	*		4.01	4	4.47		0.13	0.11	0.07		ew	28.7717	mixed				–13.8
CA-CCO-548	376	1.89106	3.56855		4.06	4.33	4.4		0.18	0.11	0.11		ns	27.6782	lower midden		–19.3	8.5	–14.3
CA-CCO-548	379	0.4	*		4.15	4.32	5.44		0.13	0.1	0.04		ew	31.3991	upper midden				–13.0
CA-CCO-548	382	0.656638	3.26999		4.18	4.26	4.43		0.12	0.09	0.09		ew	20.9229	mixed		–19.8	9.3	–12.5
CA-CCO-548	387	2.68792	3.28628		4.01	3.81	4.37		0.12	0.15	0.09		ew	31.2416	mixed		–19.7	10.5	–14.5
CA-CCO-548	389	0.652157	3.59262		4.44	4.47	5.94		0.12	0.08	0.03		ew	38.359	mixed		–20.0	10	–14.2
CA-CCO-548	393	2.43357	3.30156		3.67	4.19	4.3		0.18	0.13	0.1		ew	25.7862	mixed		–19.8	9	–11.8
CA-CCO-548	394	9.13706	3.24233		3.43	3.28	3.44		0.19	0.23	0.2		ew	24.5117	upper midden		–19.7	9.5	–15.2
CA-CCO-548	407	6.60625	3.28664		3.78	4.06	3.97		0.16	0.14	0.13		ew	24.8755	lower midden		–20.4	9.8	–14.1
CA-CCO-548	410	3.35352	3.30157		3.73	4.03	4.48		0.16	0.13	0.07		ns	10.9821	lower midden		–19.8	9.2	–13.4
CA-CCO-548	413	5.50768	3.29771		3.59	3.74	5.38		0.19	0.16	0.07		ns	23.6426	lower midden		–19.6	8.7	–12.8
CA-CCO-548	414	0.880705	3.56413		4.41	4.36	4.64		0.1	0.1	0.07		ew	43.5036	mixed		–19.4	11.7	–14.8
CA-CCO-548	417	0.5	*		3.9	4.12	4.29		0.14	0.13	0.09		ew	20.7062	mixed				–14.1
CA-CCO-548	422	0.7	*		4.48	4.29	5.2		0.07	0.1	0.06		ew	18.1465	mixed				–13.2
CA-CCO-548	423	0	*		4.61	4.54	4.89		0.07	0.08	0.06		ew	18.1465	mixed				–14.1
CA-CCO-548	424	0.857876	3.70737		4.66	4.36	4.95		0.08	0.09	0.07		ew	18.1465	mixed		–19.6	10.3	–13.8
CA-CCO-548	425	4.75917	3.29632		3.92	3.65	3.98		0.12	0.15	0.11		ew	23.7586	mixed		–20.2	10.4	–14.6
CA-CCO-548	426	0.1	*		3.98	4.02	4.29		0.16	0.11	0.09		ew	36.8001	mixed				–13.5
CA-CCO-548	429	0	*		4.65	4.79	4.93		0.07	0.08	0.06		ew	37.1891	lower midden
CA-CCO-548	435	0.2	*		4.19	3.93	5.51		0.12	0.1	0.04		ew	33.5877	mixed				–15.4
CA-CCO-548	437	4.65935	3.33631		3.65	3.27	3.89		0.16	0.18	0.14		ew	21.7326	lower midden		–20.4	10.5	–13.5
CA-CCO-548	438	0.3	*		4.2	3.59	4.35		0.06	0.12	0.09		ew	34.5968	mixed				–14.2
CA-CCO-548	439	3.37984	3.31532		4.04	4.23	4.59		0.11	0.11	0.04		ns	15.4728	lower midden		–19.7	10.6	–13.4
CA-CCO-548	447	0.4	*		4.7	4.28	4.79		0.05	0.08	0.07		ew	32.2469	mixed				–14.5
CA-CCO-548	449	1.6	*		4.3	4.21	5.37		0.17	0.09	0.06		ew	21.7532	mixed				–14.0
CA-CCO-548	450	2.87673	3.32058		3.81	3.49	3.82		0.07	0.15	0.14		ew	19.9701	mixed		–17.6	13.9	–13.8
CA-CCO-548	451	9.34267	3.25518		3.7	3.67	4.61		0.15	0.18	0.06		ew	21.7195	lower midden		–19.0	10	–14.5
CA-CCO-548	456	2.79767	3.34583		3.84	3.64	4.07		0.1	0.15	0.13		ew	19.9415	lower midden		–20.2	9.6	–13.6
CA-CCO-548	459	0.5	*		4.48	4.44	4.8		0.08	0.09	0.06		ew	34.0105	lower midden
CA-CCO-548	460	2.3	*		4.24	3.93	4.43		0.06	0.1	0.1		ew	19.5648	mixed				–13.2
CA-CCO-548	461	1	*		4.09	3.73	4.41		0.07	0.1	0.11		ew	17.7981	mixed				–13.7
CA-CCO-548	465	7.10202	3.25261		3.95	4.21	4.91		0.13	0.11	0.06		ew	22.2168	mixed		–19.6	9.4	–13.6
CA-CCO-548	471	2.14636	3.38798		3.92	4.16	4.94		0.14	0.14	0.07		ew	8.98206	upper midden		–19.1	11.8	–12.7
CA-CCO-548	472	1.98416	3.42973		3.38	3.79	4.42		0.23	0.17	0.09		ew	6.2953	upper midden		–19.1	11.8	–10.4
CA-CCO-548	474	4.0255	3.24746		3.71	3.78	4.44		0.2	0.2	0.11		ew	15.693	latest		–20.1	9.3	–10.6
CA-CCO-548	476	1.48859	3.26987		4.07	4.14	4.58		0.13	0.13	0.07		ew	2.15722	upper midden		–19.1	8	–11.5
CA-CCO-548	477	2.1	*		3.61	3.33	3.77		0.19	0.2	0.16		ew	17.3215	upper midden				–11.2
CA-CCO-548	479	2.02262	3.33291		3.55	3.92	5.1		0.17	0.15	0.07		ew	4.37864	mid Holocene		–19.7	9.7	–11.7
CA-CCO-548	NB 4	8.25049	3.26753		3.05	3.03	3.11		0.35	0.26	0.25						–19.7	10	–15.2
CA-CCO-548	NB 5	11.3827	3.27234		3.51	3.34	3.88		0.17	0.19	0.14						–20.9	10.1	–14.5
CA-CCO-548	NB 8	6.30734	3.29083		3.75	3.43	4.26		0.08	0.15	0.07						–19.0	9.6	–13.7
CA-CCO-548	NB 9	10.096	3.25614		3.79	3.53	4.19		0.13	0.16	0.1						–19.0	11	–13.7
CA-CCO-548	P173	3.60281	3.28664		3.25	2.58	3.83		0.23	0.39	0.14						–19.0	10	–14.0
CA-CCO-548	P180	6.92553	3.28926		3.7	3.41	4.18		0.14	0.17	0.08						–20.0	10	–12.9
CA-CCO-548	P181	0	*		4.16	3.71	5.18		0.12	0.12	0.05								–13.9
CA-CCO-548	P186	2.30558	3.33918		3.26	3.59	4.5		0.25	0.21	0.09						–20.0	10	–14.6
CA-CCO-548	PRF173	0	3.22479		3.22	3.04	3.54		0.22	0.31	0.23
CA-CCO-548	PRFNB5	0	3.36936		3.49	3.55	4.01		0.2	0.21	0.12
CA-CCO-548	PRW49	0	*		3.07	3.25	3.37		0.29	0.3	0.19
CA-CCO-548	PRW50	0	*		3.56	3.53	4.36		0.2	0.22	0.1
CA-CCO-548	PRW59	0	3.31062		3.18	3.27	3.67		0.28	0.25	0.14
CA-CCO-548	PRW61	0	*		3.82	3.73	4.33		0.16	0.2	0.08
CA-CCO-548	PRW67	0	3.32534		3.66	3.61	4.69		0.2	0.22	0.09
* Collagen preservation poor, so collagen isotope sample not analyzed
1 Originally published in Beasley et al., 2014, Bartelink et al., 2020, and Beasley et al., 2024
2 Data from Weiberg 2010

## Sheet: EW Transect
		Collagen Preservation1			IR-SF measurement1				C/P measurement1				Stratigraphy Information2
Site	Sample	Collagen Yield (%)	C:N		KBr Pellet	ATR	DRIFT		KBr Pellet	ATR	DRIFT		Trench	Dist from trench m	Component
CA-CCO-548	4	11.5	3.28849		3.26	3.43	3.6		0.23	0.23	0.18		ew	3.63948	upper midden
CA-CCO-548	5	4.7	3.37766		3.44	3.52	3.85		0.21	0.21	0.11		ew	2.65903	upper midden
CA-CCO-548	6	1.70932	3.56788		3.04	3.57	3.93		0.33	0.2	0.12		ew	3.15358	upper midden
CA-CCO-548	37	12.2442	3.24011		3.34	3.3	3.28		0.2	0.29	0.22		ew	1.51313	upper midden
CA-CCO-548	78	12.8963	3.25539		3.07	3.18	3.5		0.2	0.27	0.24		ew	0.961081	upper midden
CA-CCO-548	79	1.54452	3.54153		3.52	3.53	4.14		0.22	0.19	0.12		ew	0.961081	upper midden
CA-CCO-548	80	9.80354	3.18609		3.09	3.33	3.3		0.21	0.23	0.18		ew	3.46218	upper midden
CA-CCO-548	81	13.2527	3.19472		3.21	3.63	3.39		0.22	0.2	0.27		ew	0.775688	upper midden
CA-CCO-548	140	7.32355	3.20478		3.43	3.48	4.04		0.2	0.23	0.11		ew	4.53926	mixed
CA-CCO-548	141	4.82945	3.24696		3.61	3.89	4.07		0.15	0.12	0.15		ew	4.53926	mixed
CA-CCO-548	142	11.9603	3.25502		3.27	3.44	3.57		0.21	0.26	0.11		ew	4.53926	mixed
CA-CCO-548	143	5.93685	3.21187		3.56	3.58	3.79		0.19	0.2	0.19		ew	4.53926	mixed
CA-CCO-548	151	3.82583	3.24053		3.5	3.56	3.65		0.18	0.19	0.18		ew	1.88773	upper midden
CA-CCO-548	202	11.1889	3.26857		3.29	3.3	3.69		0.2	0.24	0.1		ew	4.50283	mixed
CA-CCO-548	203	12.106	3.28083		3.33	3.23	3.42		0.2	0.27	0.21		ew	2.51835	mixed
CA-CCO-548	204	4.66874	3.21113		3.46	3.43	3.66		0.17	0.22	0.18		ew	2.51835	mixed
CA-CCO-548	256	2.98816	3.29758		3.35	3.34	3.76		0.26	0.24	0.18		ew	0.391834	lower midden
CA-CCO-548	311	12.4567	3.26203		3.2	3.12	3.57		0.22	0.36	0.2		ew	4.28717	mixed
CA-CCO-548	313	4.14263	3.23415		3.46	3.59	4.17		0.22	0.2	0.11		ew	2.70234	mixed
CA-CCO-548	360	16.0008	3.23874		3.28	3.13	4.46		0.2	0.28	0.08		ew	0.50486	upper midden
CA-CCO-548	476	1.48859	3.26987		4.07	4.14	4.58		0.13	0.13	0.07		ew	2.15722	upper midden
CA-CCO-548	479	2.02262	3.33291		3.55	3.92	5.1		0.17	0.15	0.07		ew	4.37864	mid Holocene
Highlighted and Bold values are Beasley et al. (2014) outside modern range values vs France et al. (2020) outside acceptable range.

## Sheet: NS Transect
		Collagen Preservation1			IR-SF measurement1				C/P measurement1				Stratigraphy Information2
Site	Sample	Collagen Yield (%)	C:N		KBr Pellet	ATR	DRIFT		KBr Pellet	ATR	DRIFT		Trench	Dist from trench m	Component
CA-CCO-548	8	1.1	*		3.16	3.27	3.42		0.21	0.22	0.13		ns	0.501114	upper midden
CA-CCO-548	9	7.27601	3.23674		3.29	3.48	3.18		0.22	0.27	0.25		ns	0.759566	upper midden
CA-CCO-548	10	1.57812	3.41076		3.65	3.92	3.63		0.2	0.17	0.2		ns	4.66784	upper midden
CA-CCO-548	28	7.68455	3.22637		3.86	3.75	3.93		0.13	0.16	0.15		ns	4.63068	mixed
CA-CCO-548	38	6.76517	3.28131		3.86	3.73	3.93		0.14	0.14	0.14		ns	3.90704	mixed
CA-CCO-548	39	1.25675	3.33431		4.01	4.22	3.74		0.13	0.13	0.17		ns	2.83856	mixed
CA-CCO-548	48	8.9568	3.23943		3.3	3.35	3.41		0.22	0.26	0.24		ns	2.79343	upper midden
CA-CCO-548	59	9.09623	3.24715		3.16	3.18	3.3		0.2	0.24	0.15		ns	2.26566	upper midden
CA-CCO-548	88	9.28967	3.24584		3.41	3.52	3.37		0.18	0.19	0.2		ns	3.26627	mixed
CA-CCO-548	89	7.69086	3.20541		3.39	3.5	3.61		0.19	0.22	0.21		ns	1.13293	mixed
CA-CCO-548	90	11.3874	3.19756		3.26	3.38	3.36		0.2	0.24	0.24		ns	2.97806	mixed
CA-CCO-548	101	0.749064	3.38575		3.83	4.04	3.62		0.14	0.12	0.16		ns	2.39853	mixed
CA-CCO-548	122	12.4197	3.25929		3.06	3.18	3.65		0.2	0.28	0.17		ns	4.59696	mixed
CA-CCO-548	129	3.17718	3.22161		3.23	3.38	3.31		0.23	0.23	0.24		ns	3.94773	mixed
CA-CCO-548	145	3.3144	3.24202		3.49	3.58	3.49		0.21	0.2	0.23		ns	3.51795	mixed
CA-CCO-548	146	13.7095	3.20879		3.29	3.17	3.5		0.21	0.27	0.25		ns	3.51795	mixed
CA-CCO-548	155	2.05583	3.45259		3.57	3.97	3.94		0.16	0.14	0.16		ns	3.72819	mixed
CA-CCO-548	164	3.26613	3.2686		3.93	3.97	4.46		0.15	0.15	0.08		ns	4.82022	mixed
CA-CCO-548	178	7.53118	3.21676		3.66	3.75	3.9		0.16	0.17	0.16		ns	0.556146	mixed
CA-CCO-548	185	6.86453	3.29231		3.74	4.07	4.38		0.15	0.12	0.07		ns	2.27952	mixed
CA-CCO-548	223	11.8282	3.19285		3.31	3.38	3.6		0.19	0.26	0.18		ns	4.53608	mixed
CA-CCO-548	224	0.762843	8.91224		3.28	3.42	3.33		0.21	0.24	0.2		ns	2.39458	mixed
CA-CCO-548	225	8.96987	3.20485		3.4	3.52	3.6		0.18	0.22	0.19		ns	3.40744	mixed
CA-CCO-548	255	2.38844	3.87864		3.39	3.54	3.64		0.19	0.23	0.19		ns	0.708351	mixed
CA-CCO-548	258	1	*		3.22	3.27	3.49		0.21	0.25	0.13		ns	0.221861	lower midden
CA-CCO-548	259	2.52691	9.55281		3.21	3.24	3.02		0.22	0.25	0.27		ns	1.09071	lower midden
CA-CCO-548	275	5.6123	3.28817		3.32	3.63	3.95		0.25	0.2	0.12		ns	2.84823	mixed
CA-CCO-548	312	4.73762	3.33965		3.64	3.84	3.94		0.19	0.16	0.15		ns	4.94575	mixed
CA-CCO-548	319	0	*		3.59	3.76	3.76		0.15	0.15	0.14		ns	1.87605	mixed
CA-CCO-548	356	0.6	*		3.72	3.89	4.18		0.16	0.16	0.12		ns	3.53259	mixed
Highlighted and Bold values are Beasley et al. (2014) outside modern range values vs France et al. (2020) outside acceptable range.
